# Supplementary material for: Botanical Origin Differentiation of Malaysian Stingless Bee Honey Produced by Heterotrigona itama and Geniotrigona thoracica Using Chemometrics
Source: Molecules. 2021 Dec 16;26(24):7628. doi: 10.3390/molecules26247628 (PMC8704392; doi:10.3390/molecules26247628)
Supplement: Supplementary file 1 [file molecules-26-07628-s001.zip]

Archive with 1 entries (1 files):
- molecules-1494850-supplementary.pdf
